# Supplementary material for: The Molecular Mechanism of Farnesoid X Receptor Alleviating Glucose Intolerance in Turbot (Scophthalmus maximus)
Source: Cells. 2024 Nov 23;13(23):1949. doi: 10.3390/cells13231949 (PMC11640315; doi:10.3390/cells13231949)
Supplement: Supplementary file 1 [file cells-13-01949-s001.zip]

Archive with 1 entries (1 files):
- cells-3271183-supplementary.pdf
